# Supplementary material for: DNA Barcoding Reveals Species Diversity and Host Associations of Dryinidae Wasps (Insecta, Hymenoptera): A Case Study from the Xisha Islands in the South China Sea
Source: Animals (Basel). 2024 Dec 12;14(24):3587. doi: 10.3390/ani14243587 (PMC11672658; doi:10.3390/ani14243587)
Supplement: Supplementary file 1 [file animals-14-03587-s001.zip]

Archive with 1 entries (1 files):
- animals-3280884-supplementary.pdf
